# Supplementary material for: Molecular Analysis of Full-Length VP2 of Canine Parvovirus Reveals Antigenic Drift in CPV-2b and CPV-2c Variants in Central Chile
Source: Animals (Basel). 2021 Aug 12;11(8):2387. doi: 10.3390/ani11082387 (PMC8388783; doi:10.3390/ani11082387)
Supplement: Supplementary file 1 [file animals-11-02387-s001.zip]

Archive with 1 entries (1 files):
- animals-1276397-supplementary.pdf
